# Supplementary material for: Sonazoid-Conjugated Natural Killer Cells for Tumor Therapy and Real-Time Visualization by Ultrasound Imaging
Source: Pharmaceutics. 2021 Oct 15;13(10):1689. doi: 10.3390/pharmaceutics13101689 (PMC8537855; doi:10.3390/pharmaceutics13101689)
Supplement: Supplementary file 1 [file pharmaceutics-13-01689-s001.zip]

Archive with 1 entries (1 files):
- pharmaceutics-1352523-supplementary.pdf
